# Supplementary material for: Effects of acute alcohol ingestion on eye movements and cognition: A double-blind, placebo-controlled study
Source: PLoS One. 2017 Oct 12;12(10):e0186061. doi: 10.1371/journal.pone.0186061 (PMC5638320; doi:10.1371/journal.pone.0186061)
Supplement: S1 Dataset — Eye movements parameters of young adults in the Visual Maze Test in both conditions. (XLSX) [file pone.0186061.s001.xlsx]

## Sheet: Sheet1
Code	Age	Gender	Alcohol_Consumption_Time	Week_Alcohol_Frequency	Number_of_Doses	AUDIT	Number_Fixations_Alcohol	Number_Fixations_Placebo	Fixation_Time_Alcohol	Fixation_Time_Placebo	Total_Fixation_Time_Alcohol	Total_Fixation_Time_Placebo	Number_Saccades_Alcohol	Number_Saccades_Placebo	Total_Saccade_Time_Alcohol	Total_Saccade_Time_Placebo	Saccade_Time_Alcohol	Saccade_Time_Placebo	Execution_Time_Alcohol	Execution_Time_Placebo	Right_Pupil_Alcohol	Left_Pupil_Alcohol	Right_Pupil_Placebo	Left_Pupil_Placebo
3	28	1	4	1	3	7	48	31	370	310	14650	11710	47	30	1559	948	33.17	31.6	14545	12658	3.2	3.17	3.62	3.61
4	24	1	10	3	11	14	39	40	270	330	9990	12280	38	39	337	832	8.86	21.33	10327	12448	2.57	2.54	2.6	2.61
5	23	1	10	1	4	7	17	13	220	190	5320	4240	16	12	526	428	32.87	35.66	5946	4668	3.2	3.17	3.62	3.59
6	22	1	4	1	9	7	41	26	370	280	11830	9880	41	25	1020	130	24.87	5.2	12850	9010	3.14	3.23	3.17	3.3
8	24	1	10	2	7	14	82	51	270	210	19230	10530	81	50	1814	1371	22.39	27.42	21044	11901	3.19	3.29	3	3.36
9	20	1	3	6	1	6	18	12	230	190	3480	2270	17	11	1664	730	97.88	66.36	5144	3000	3.04	3.02	2.95	2.92
14	26	1	10	2	15	16	60	46	230	220	11910	10250	65	45	3600	300	55.38	6.66	14649	10537	3.18	3.1	3.18	3.23
15	22	1	5	1	12	13	67	35	350	320	22140	12260	66	34	1797	597	27.22	17.5	23937	12867	2.83	3.01	2.91	3.09
16	22	1	5	1	5	11	35	22	360	330	7160	14720	36	21	408	1554	11.33	74	7568	16274	3.18	3.08	3.04	2.99
17	32	1	10	5	2	5	32	24	280	240	7000	6530	31	24	854	532	27.54	22.16	7854	7062	2.8	2.91	2.33	2.51
20	18	1	3	1	8	13	32	25	180	170	12820	5580	32	24	430	861	13.43	35.87	13250	6441	3.53	3.46	3.22	3.18
1	22	2	1	1	3	4	23	22	312	310	7300	6430	22	21	908	391	41.27	18.61	8208	6726	2.7	2.72	2.58	2.63
2	24	2	6	1	6	10	28	26	240	210	7354	5410	27	25	1054	587	39.03	23.48	6300	5997	3.27	3.28	3.17	3.19
7	20	2	2	1	4	7	39	25	200	190	4730	7900	38	24	1591	2341	41.86	97.54	6321	10241	3.63	3.8	4.02	4
10	25	2	10	1	10	13	22	24	210	260	4490	6170	21	23	1900	299	90.47	13	6390	6469	3.05	3.1	3.01	3.01
11	20	2	2	1	3	7	25	18	200	170	4580	2510	24	14	681	1426	28.37	27.37	5936	3261	3.88	3.78	3.76	3.71
12	26	2	6	1	5	3	35	16	330	290	10200	4660	34	15	969	337	28.5	22.46	11169	4997	3.04	2.99	2.96	2.94
13	28	2	5	1	1	6	41	20	300	280	11900	5810	41	19	991	624	24.17	32.84	12881	7434	3.15	3.33	3.16	3
18	30	2	5	1	2	3	84	25	250	230	21280	6065	83	24	3152	2015	37.97	36.97	17432	8080	3.9	4.01	3.74	3.7
19	22	2	8	1	4	9	44	30	280	200	12400	9970	43	29	2950	471	68.6	16.24	15350	10441	2.97	2.9	2.9	2.88
