# Supplementary material for: Effects of acute alcohol ingestion on eye movements and cognition: A double-blind, placebo-controlled study
Source: PLoS One. 2017 Oct 12;12(10):e0186061. doi: 10.1371/journal.pone.0186061 (PMC5638320; doi:10.1371/journal.pone.0186061)
Supplement: S2 Dataset — (XLSX) [file pone.0186061.s002.xlsx]

## Sheet: Plan1
									Alcohol	Placebo
Code	BAC 1	BAC 2	BAC 3	BAC 4	BAC 5			BAC1	0	0
1	0	0.08	0.04	0.02	0.01			BAC2	0.0905	0
2	0	0.08	0.04	0.06	0			BAC3	0.0605	0
3	0	0.12	0.09	0.06	0.02			BAC4	0.0385	0
4	0	0.12	0.08	0.05	0.01			BAC5	0.0145	0
5	0	0.13	0.08	0.05	0.01
6	0	0.09	0.06	0.03	0
7	0	0.1	0.06	0.03	0.01
8	0	0.1	0.07	0.04	0.02
9	0	0.1	0.08	0.06	0.04
10	0	0.09	0.06	0.04	0.02
11	0	0.1	0.08	0.05	0.03
12	0	0.1	0.07	0.05	0.02
13	0	0.07	0.05	0.03	0.01
14	0	0.08	0.04	0.01	0
15	0	0.07	0.05	0.04	0.01
16	0	0.08	0.07	0.05	0.03
17	0	0.06	0.04	0	0
18	0	0.08	0.06	0.04	0.02
19	0	0.09	0.06	0.04	0.02
20	0	0.07	0.03	0.02	0.01
	0	0.0905	0.0605	0.0385	0.0145
